# Supplementary material for: Serum acylcarnitines levels as a potential predictor for gestational diabetes: a systematic review and meta-analysis
Source: Front Public Health. 2023 Jul 4;11:1217237. doi: 10.3389/fpubh.2023.1217237 (PMC10352491; doi:10.3389/fpubh.2023.1217237)
Supplement: Supplementary file 1 [file Table_1.xlsx]

## Sheet: Sheet1
Supplementary Table 1
Number	Author	Selection	Comparability	Outcome ascertainment	Bias risk (Total scores)	Final quality conclusion
1	KALLIOPI I. PAPPA	4	2	2	8	Good
2	KALLIOPI I. PAPPA	4	2	2	8	Good
3	Eleni Agakidou	3	2	3	8	Good
4	Amina Allalou	4	2	3	9	Good
5	Cynthia Roy	4	2	2	8	Good
6	Huiqian Zeng	3	2	3	8	Good
7	Zhongde Wang	4	2	2	8	Good
8	Gabriela D. A. Pinto	3	2	3	8	Good
